# Supplementary material for: Dual Oxidase 2 (DUOX2) as a Proteomic Biomarker for Predicting Treatment Response to Chemoradiation Therapy for Locally Advanced Rectal Cancer: Using High-Throughput Proteomic Analysis and Machine Learning Algorithm
Source: Int J Mol Sci. 2022 Oct 26;23(21):12923. doi: 10.3390/ijms232112923 (PMC9656829; doi:10.3390/ijms232112923)
Supplement: Supplementary file 1 [file ijms-23-12923-s001.zip]

Archive with 1 entries (1 files):
- ijms-1913954-supplementary.pdf
